# Supplementary material for: Survival According to Therapy Regimen for Small Intestinal Neuroendocrine Tumors
Source: J Clin Med. 2022 Apr 22;11(9):2358. doi: 10.3390/jcm11092358 (PMC9104547; doi:10.3390/jcm11092358)
Supplement: Supplementary file 1 [file jcm-11-02358-s001.zip]

Archive with 1 entries (1 files):
- jcm-1661827-supplementary.xlsx
